# Supplementary material for: Genome-wide identification of the B3 transcription factor family in pepper (Capsicum annuum) and expression patterns during fruit ripening
Source: Sci Rep. 2024 Jan 26;14:2226. doi: 10.1038/s41598-023-51080-6 (PMC10817905; doi:10.1038/s41598-023-51080-6)
Supplement: Supplementary file 2 — Supplementary Table S1. [file 41598_2023_51080_MOESM2_ESM.xlsx]

## Sheet: Sheet1
	Table S1. Protein information of B3 gene superfamily members in Capsicum annuum
Gene ID	Protein ID	Gene Name	Protein length	subgroup	chr	start	end	pI	Mw	Subcellular location
T459_00100	PHT92218	CaARF1	660	ARF	chr1	1388318	1392807	6.51	73.8557	Nucleus
T459_18186	PHT80134	CaARF10	422	ARF	chr6	235859383	235862361	6.43	47.0535	Nucleus
T459_18932	PHT75410	CaARF11	562	ARF	chr7	11465265	11469640	5	62.636	Nucleus
T459_19483	PHT75961	CaARF12	1050	ARF	chr7	120319229	120324108	6.13	116.394	Nucleus
T459_19638	PHT76116	CaARF13	1110	ARF	chr7	161845305	161854972	6.11	124.75	Nucleus
T459_19723	PHT76201	CaARF14	894	ARF	chr7	180174325	180180822	5.96	98.9983	Nucleus
T459_22017	PHT74740	CaARF15	701	ARF	chr8	136260909	136264859	6.21	78.2232	Nucleus
T459_22620	PHT71835	CaARF16	693	ARF	chr9	7748033	7750900	6.61	76.011	Nucleus
T459_24047	PHT73262	CaARF17	888	ARF	chr9	255221048	255228396	5.69	98.3415	Nucleus
T459_25749	PHT70645	CaARF18	735	ARF	chr10	188892403	188907502	6.46	82.7481	Nucleus
T459_28768	PHT69281	CaARF19	688	ARF	chr11	262850178	262853271	8.47	76.071	Nucleus
T459_03942	PHT96060	CaARF2	610	ARF	chr1	306275793	306280234	6.3	68.8048	Nucleus
T459_28795	PHT69308	CaARF20	826	ARF	chr11	263402613	263410526	5.89	91.6622	Nucleus
T459_30408	PHT65983	CaARF21	831	ARF	chr12	159759074	159763792	6.21	92.6816	Nucleus
T459_32502	PHT63680	CaARF22	659	ARF	scaffold855	841920	846664	6.03	73.7525	Nucleus
T459_35349	PHT60799	CaARF23	142	ARF	scaffold2987	1341	5031	10.47	15.8684	Nucleus
T459_04326	PHT89213	CaARF3	671	ARF	chr2	43271956	43276944	6.1	75.47	Nucleus
T459_05103	PHT89990	CaARF4	694	ARF	chr2	129813288	129819038	8.6	76.029	Nucleus
T459_10680	PHT88574	CaARF5	870	ARF	chr3	276686978	276692105	6.2	96.8765	Nucleus
T459_11401	PHT82958	CaARF6	688	ARF	chr4	10361708	10366061	6.1	76.7982	Nucleus
T459_12007	PHT83564	CaARF7	569	ARF	chr4	105049450	105062512	6.17	62.5958	Nucleus
T459_13352	PHT84909	CaARF8	935	ARF	chr4	236676325	236681875	5.22	102.999	Nucleus
T459_14878	PHT81863	CaARF9	1095	ARF	chr5	191713305	191719259	5.96	120.93	Nucleus
T459_05708	PHT90595	CaLAV1	948	LAV	chr2	143970161	143980143	5.47	103.656	Nucleus
T459_07212	PHT92099	CaLAV2	317	LAV	chr2	169239696	169247514	4.91	35.9301	Nucleus
T459_11053	PHT88947	CaLAV3	315	LAV	chr3	282685173	282704916	5.59	34.9305	Nucleus
T459_18417	PHT80365	CaLAV4	839	LAV	chr6	239496309	239506597	6.08	92.8616	Nucleus
T459_18448	PHT80396	CaLAV5	658	LAV	chr6	239931730	239935772	6.42	74.0381	Nucleus
T459_18449	PHT80397	CaLAV6	629	LAV	chr6	239938469	239941335	5.84	71.4974	Nucleus
T459_25592	PHT70488	CaLAV7	906	LAV	chr10	165830156	165853863	7.23	100.078	Nucleus
T459_33280	PHT62899	CaLAV8	263	LAV	scaffold1110	498625	504697	8.75	29.73	Nucleus
T459_00010	PHT92128	CaRAV1	477	RAV	chr1	132987	134420	6.16	52.4952	Nucleus
T459_03962	PHT96080	CaRAV2	357	RAV	chr1	306573207	306574280	8.3	40.1827	Nucleus
T459_26231	PHT71127	CaRAV3	176	RAV	chr10	222401456	222401986	6.12	20.3108	Nucleus
T459_26901	PHT67414	CaRAV4	244	RAV	chr11	5259721	5260455	9.78	27.7909	Nucleus
T459_31283	PHT66858	CaRAV5	331	RAV	chr12	246077897	246080691	5.93	38.6998	Nucleus
T459_02758	PHT94876	CaREM1	106	REM	chr1	211924456	211925879	4.87	12.4912	Cytoplasm. Nucleus
T459_03071	PHT95189	CaREM2	183	REM	chr1	246877423	246879017	5.29	20.8911	Golgi apparatus. Nucleus
T459_03549	PHT95667	CaREM3	126	REM	chr1	282982575	282983059	10.49	15.0804	Nucleus
T459_03666	PHT95784	CaREM4	137	REM	chr1	292294992	292296015	9.3	15.5139	Nucleus
T459_03667	PHT95785	CaREM5	272	REM	chr1	292296748	292298900	9.53	31.8136	Nucleus
T459_03668	PHT95786	CaREM6	121	REM	chr1	292339254	292346636	5.21	14.3984	Nucleus
T459_03669	PHT95787	CaREM7	288	REM	chr1	292352713	292355518	9.32	33.6986	Chloroplast. Nucleus
T459_03693	PHT95811	CaREM8	615	REM	chr1	294996549	295016020	8.11	71.0002	Nucleus
T459_03694	PHT95812	CaREM9	491	REM	chr1	295279539	295290843	6.18	57.6908	Chloroplast. Nucleus
T459_03695	PHT95813	CaREM10	833	REM	chr1	295292568	295323143	8	96.8562	Nucleus
T459_03707	PHT95825	CaREM11	406	REM	chr1	295948574	295954152	9.69	46.7381	Mitochondrion. Nucleus
T459_03760	PHT95878	CaREM12	533	REM	chr1	298254989	298263531	9.33	60.5552	Chloroplast. Nucleus
T459_04365	PHT89252	CaREM13	821	REM	chr2	49779739	49784884	9.1	92.7819	Nucleus
T459_04615	PHT89502	CaREM14	838	REM	chr2	95764430	95778683	8.26	94.9835	Chloroplast. Nucleus
T459_04618	PHT89505	CaREM15	332	REM	chr2	96152809	96154793	5.14	37.8206	Chloroplast. Nucleus
T459_04619	PHT89506	CaREM16	238	REM	chr2	96342135	96345464	8.75	27.2751	Nucleus
T459_04633	PHT89520	CaREM17	404	REM	chr2	98283166	98285658	8.27	46.2695	Nucleus
T459_04635	PHT89522	CaREM18	1186	REM	chr2	98585523	98597742	9.04	133.979	Chloroplast. Nucleus
T459_06100	PHT90987	CaREM19	150	REM	chr2	151517707	151518265	8.69	17.4394	Nucleus
T459_06103	PHT90990	CaREM20	370	REM	chr2	151571146	151579245	8.99	42.4849	Chloroplast. Nucleus
T459_06661	PHT91548	CaREM21	322	REM	chr2	161258433	161260311	6.8	37.3274	Nucleus
T459_06709	PHT91596	CaREM22	531	REM	chr2	162023187	162029337	8.74	59.9368	Chloroplast. Nucleus
T459_07713	PHT85607	CaREM23	140	REM	chr3	12416443	12417442	4.47	16.5194	Nucleus
T459_07714	PHT85608	CaREM24	114	REM	chr3	12435396	12436157	6.56	12.8777	Nucleus
T459_08243	PHT86137	CaREM25	90	REM	chr3	31004047	31004319	8.82	10.474	Cell membrane. Nucleus
T459_08244	PHT86138	CaREM26	601	REM	chr3	31027023	31047713	8.62	67.3974	Nucleus
T459_09230	PHT87124	CaREM27	200	REM	chr3	215673224	215689550	6.34	55.8517	Nucleus
T459_09232	PHT87126	CaREM28	463	REM	chr3	215957785	215961510	6.4	52.231	Nucleus
T459_09288	PHT87182	CaREM29	481	REM	chr3	223459127	223472317	8.78	54.4111	Chloroplast. Nucleus
T459_10082	PHT87976	CaREM30	269	REM	chr3	261953121	261967748	5.76	29.6296	Chloroplast
T459_10083	PHT87977	CaREM31	360	REM	chr3	261972574	261991282	6.36	40.2055	Nucleus
T459_11642	PHT83199	CaREM32	156	REM	chr4	25856424	25864777	6.37	17.9671	Nucleus
T459_13088	PHT84645	CaREM33	234	REM	chr4	231533836	231536743	9.33	26.7097	Nucleus
T459_13140	PHT84697	CaREM34	579	REM	chr4	232289924	232296399	7.05	64.5501	Chloroplast. Nucleus
T459_13142	PHT84699	CaREM35	207	REM	chr4	232340768	232343589	8.87	23.312	Nucleus
T459_13144	PHT84701	CaREM36	284	REM	chr4	232361907	232363965	9.57	31.8089	Nucleus
T459_15968	PHT77916	CaREM37	376	REM	chr6	10397973	10402230	9.53	42.6749	Nucleus
T459_16024	PHT77972	CaREM38	338	REM	chr6	13400798	13402974	6.19	39.5616	Nucleus
T459_16051	PHT77999	CaREM39	259	REM	chr6	14984847	14987403	9.09	30.3983	Nucleus
T459_16059	PHT78007	CaREM40	136	REM	chr6	15578419	15578938	10.11	15.6394	Nucleus
T459_16060	PHT78008	CaREM41	319	REM	chr6	15579317	15584717	9.6	35.9319	Chloroplast. Nucleus
T459_16442	PHT78390	CaREM42	448	REM	chr6	98967815	98970211	8.54	50.221	Nucleus
T459_16750	PHT78698	CaREM43	254	REM	chr6	170903228	170907812	9.1	28.9546	Nucleus
T459_19247	PHT75725	CaREM44	483	REM	chr7	62318452	62341476	5.67	56.3529	Nucleus
T459_19343	PHT75821	CaREM45	296	REM	chr7	86979925	86983386	9.13	33.6696	Nucleus
T459_19550	PHT76028	CaREM46	440	REM	chr7	141471378	141476204	9.22	52.077	Nucleus
T459_22125	PHT74848	CaREM47	90	REM	chr8	138056919	138057191	8.89	10.3388	Chloroplast. Nucleus
T459_24195	PHT73410	CaREM48	427	REM	chr9	262737558	262738841	8.82	48.1577	Nucleus
T459_28698	PHT69211	CaREM49	403	REM	chr11	260804730	260809646	9.39	47.1986	Nucleus
T459_31745	PHT64394	CaREM50	359	REM	scaffold322	1280697	1286186	5.02	42.1908	Nucleus
T459_31766	PHT64415	CaREM51	280	REM	scaffold322	1547615	1548854	9.59	32.386	Chloroplast. Nucleus
T459_31767	PHT64416	CaREM52	770	REM	scaffold322	1612092	1618669	8.14	87.7156	Nucleus
T459_31769	PHT64418	CaREM53	206	REM	scaffold322	1634856	1636727	8.77	24.2855	Nucleus
T459_31906	PHT64236	CaREM54	552	REM	scaffold504	788773	792449	9.47	64.5002	Nucleus
T459_32066	PHT64083	CaREM55	122	REM	scaffold559	25082	31469	6.97	13.9861	Nucleus
T459_32378	PHT63768	CaREM56	379	REM	scaffold757	415878	418985	8.51	44.6641	Nucleus
T459_32379	PHT63769	CaREM57	94	REM	scaffold757	810157	810441	10.23	10.8678	Mitochondrion. Nucleus
T459_32381	PHT63771	CaREM58	395	REM	scaffold757	835290	838428	4.92	45.9523	Nucleus
T459_32383	PHT63773	CaREM59	374	REM	scaffold757	1128389	1139415	5.53	43.4191	Nucleus
T459_32384	PHT63774	CaREM60	210	REM	scaffold757	1140508	1142503	8.71	24.354	Nucleus
T459_32386	PHT63776	CaREM61	171	REM	scaffold757	1155471	1159125	9.43	20.3427	Nucleus
T459_32385	PHT63775	CaREM62	144	REM	scaffold757	1151905	1153518	5.28	16.8824	Nucleus
T459_33033	PHT63118	CaREM63	235	REM	scaffold1041	303812	305997	7.8	27.0588	Chloroplast. Nucleus
T459_33034	PHT63119	CaREM64	337	REM	scaffold1041	309907	314095	9.24	38.2588	Nucleus
T459_33035	PHT63120	CaREM65	410	REM	scaffold1041	319488	323864	9.06	46.3054	Chloroplast. Nucleus
T459_33037	PHT63122	CaREM66	275	REM	scaffold1041	350236	353048	9.47	31.6385	Nucleus
T459_33846	PHT62312	CaREM67	124	REM	scaffold1342	260381	268441	9.64	14.2797	Chloroplast. Nucleus
T459_33847	PHT62313	CaREM68	257	REM	scaffold1342	268884	278046	9.36	30.1316	Nucleus
T459_34130	PHT62014	CaREM69	376	REM	scaffold1463	122177	137133	5.37	42.4741	Chloroplast. Nucleus
T459_34399	PHT61768	CaREM70	361	REM	scaffold1632	286646	292389	6.19	41.7597	Nucleus
Length (aa): the length of the protein in aa; MW (KDa): molecular weight in Da; pI: isoelectric point
