# Supplementary material for: Genome-wide identification of the B3 transcription factor family in pepper (Capsicum annuum) and expression patterns during fruit ripening
Source: Sci Rep. 2024 Jan 26;14:2226. doi: 10.1038/s41598-023-51080-6 (PMC10817905; doi:10.1038/s41598-023-51080-6)
Supplement: Supplementary file 3 — Supplementary Table S2. [file 41598_2023_51080_MOESM3_ESM.xls]

## Sheet: Sheet1
Table S2. Lists of B3 genes identified in Arabidopsis .
Family	Gene ID
LAV	AT3G24650.1
LAV	AT3G26790.1
LAV	AT2G30470.1
LAV	AT4G32010.2
LAV	AT4G21550.2
LAV	AT1G28300.1
RAV	AT2G46870.1
RAV	AT3G61970.1
RAV	AT1G01030.2
RAV	AT4G01500.1
RAV	AT1G13260.1
RAV	AT3G25730.1
RAV	AT1G68840.1
RAV	AT2G36080.2
RAV	AT3G11580.2
RAV	AT5G06250.1
RAV	AT1G50680.1
RAV	AT1G51120.1
RAV	AT1G25560.1
ARF	AT1G59750.4
ARF	AT2G28350.2
ARF	AT2G46530.2
ARF	AT1G34310.1
ARF	AT1G34170.3
ARF	AT1G35540.1
ARF	AT1G35520.1
ARF	AT4G30080.1
ARF	AT1G77850.1
ARF	AT3G61830.2
ARF	AT1G19220.1
ARF	AT5G62000.4
ARF	AT1G35240.1
ARF	AT1G34410.1
ARF	AT1G34390.1
ARF	AT1G43950.1
ARF	AT2G33860.2
ARF	AT5G60450.2
ARF	AT1G19850.2
ARF	AT1G30330.1
ARF	AT5G20730.3
ARF	AT5G37020.3
ARF	AT4G23980.2
REM	AT3G19184.1
REM	AT5G66980.1
REM	AT5G60140.1
REM	AT5G60130.2
REM	AT3G46770.1
REM	AT1G16640.1
REM	AT5G57720.1
REM	AT3G53310.1
REM	AT4G34400.1
REM	AT3G06160.3
REM	AT3G06220.1
REM	AT5G42700.2
REM	AT5G18000.1
REM	AT5G18090.1
REM	AT3G17010.1
REM	AT2G35310.1
REM	AT2G16210.1
REM	AT5G09780.1
REM	AT5G25475.1
REM	AT5G25470.1
REM	AT1G26680.4
REM	AT2G24650.5
REM	AT5G58280.1
REM	AT2G24680.7
REM	AT2G24690.2
REM	AT2G24700.1
REM	AT4G00260.1
REM	AT4G31610.1
REM	AT4G31615.1
REM	AT4G31620.1
REM	AT4G31630.1
REM	AT4G31640.1
REM	AT4G31650.2
REM	AT4G31660.1
REM	AT4G31680.1
REM	AT4G31690.1
REM	AT1G20600.1
REM	AT4G03170.1
REM	AT1G05930.1
REM	AT4G33280.1
REM	AT3G18960.2
REM	AT4G01580.1
REM	AT1G49475.1
REM	AT1G49480.1
REM	AT3G18990.1
REM	AT1G10455.1
REM	AT5G54067.1
REM	AT5G32460.1
REM	AT3G28853.1
REM	AT1G05920.1
REM	AT2G24645.1
REM	AT5G24050.1
REM	AT3G49610.1
REM	AT2G13985.1
REM	AT2G31720.1
REM	AT2G33720.1
REM	AT1G08985.1
REM	AT2G24681.2
REM	AT2G18810.1
REM	AT5G60142.3
REM	AT5G38490.1
REM	AT3G24850.1
REM	AT2G21920.1
REM	AT2G24696.1
REM	AT1G50220.1
REM	AT4G31685.1
REM	AT2G31420.1
REM	AT1G43171.1
