# Supplementary material for: Genome-wide identification of the B3 transcription factor family in pepper (Capsicum annuum) and expression patterns during fruit ripening
Source: Sci Rep. 2024 Jan 26;14:2226. doi: 10.1038/s41598-023-51080-6 (PMC10817905; doi:10.1038/s41598-023-51080-6)
Supplement: Supplementary file 4 — Supplementary Table S3. [file 41598_2023_51080_MOESM4_ESM.xlsx]

## Sheet: Sheet1
Table S3.Ka/Ks calculation of the duplicated B3 gene pairs in Capsicum annuum
Locus1	Locus2	Ka	Ks	Ka/Ks	Duplication Type
CaREM5	CaREM7	0.19157	0.271727	0.705008	Tandem duplication
CaLAV5	CaLAV6	0.123907	0.370264	0.334647	Tandem duplication
CaREM35	CaREM36	0.115928	0.175373	0.661037	Tandem duplication
CaREM59	CaREM60	0.427801	0.948866	0.450856	Tandem duplication
CaARF21	CaARF9	0.628144	3.55307	0.176789	segmental duplication
CaARF19	CaARF10	0.157941	0.825269	0.191381	segmental duplication
CaARF16	CaARF7	0.516067	2.4312	0.212268	segmental duplication
CaARF12	CaARF9	0.103497	0.686575	0.150744	segmental duplication
CaREM33	CaREM22	0.654218	1.81204	0.361039	segmental duplication
CaREM32	CaREM29	0.111067	0.164826	0.673845	segmental duplication
CaREM31	CaREM29	0.219798	0.247842	0.886844	segmental duplication
