# Supplementary material for: Genome-wide identification of the B3 transcription factor family in pepper (Capsicum annuum) and expression patterns during fruit ripening
Source: Sci Rep. 2024 Jan 26;14:2226. doi: 10.1038/s41598-023-51080-6 (PMC10817905; doi:10.1038/s41598-023-51080-6)
Supplement: Supplementary file 5 — Supplementary Table S4. [file 41598_2023_51080_MOESM5_ESM.xlsx]

## Sheet: Sheet1
Table S4. Direct homology of B3 genes in multiple species
specie 1	specie 2
CaRAV1	Glyma.07G048200
CaRAV1	Glyma.16G017100
CaRAV3	Glyma.02G200500
CaRAV3	Glyma.03G199000
CaRAV3	Glyma.10G076100
CaRAV3	Glyma.19G196600
CaARF19	Glyma.11G145500
CaARF20	Glyma.12G171000
CaLAV2	Glyma.16G050300
CaREM22	Glyma.17G175500
CaLAV2	Glyma.19G100900
CaARF5	Glyma.08G008100
CaREM33	Glyma.04G037800
CaREM33	Glyma.06G038900
CaARF8	Glyma.14G217700
CaREM34	Glyma.14G079200
CaREM34	Glyma.17G245900
CaARF8	Glyma.17G256500
CaARF15	Glyma.03G258300
CaARF15	Glyma.07G054800
CaARF15	Glyma.16G023600
CaARF16	Glyma.19G181900
CaREM52	Glyma.12G048600
CaREM2	Solyc01g081400
CaREM1	Solyc01g079560
CaRAV1	Solyc08g083400
CaARF1	Solyc08g082630
CaREM5	Solyc08g006490
CaREM8	Solyc08g006280
CaREM9	Solyc08g006210
CaREM10	Solyc08g006200
CaREM11	Solyc08g006180
CaREM12	Solyc08g006180
CaARF2	Solyc08g008380
CaRAV2	Solyc08g013690
CaRAV3	Solyc10g083210
CaARF19	Solyc11g069500
CaARF20	Solyc11g069190
CaREM16	Solyc02g094758
CaREM17	Solyc02g094758
CaLAV2	Solyc02g094460
CaARF4	Solyc02g077560
CaREM21	Solyc02g090170
CaREM22	Solyc02g090710
CaARF5	Solyc03g118290
CaREM26	Solyc03g111500
CaREM33	Solyc04g079125
CaREM34	Solyc04g079590
CaARF8	Solyc04g081235
CaLAV4	Solyc06g082520
CaARF10	Solyc06g075150
CaLAV5	Solyc06g083590
CaLAV6	Solyc06g083600
CaREM37	Solyc06g007530
CaREM47	Solyc01g096790
CaARF15	Solyc01g096070
CaREM48	Solyc12g007300
CaARF16	Solyc09g007810
CaREM63	Solyc01g108140
CaREM64	Solyc01g108130
CaREM66	Solyc01g108120
CaLAV8	Solyc10g006830
CaREM50	Solyc01g108935
CaREM51	Solyc01g108930
CaREM53	Solyc01g108935
CaREM54	Solyc01g106250
CaARF22	Solyc01g103050
CaREM5	AT2G24650
CaREM8	AT2G24645
CaREM9	AT2G24700
CaARF1	AT4G23980
CaARF20	AT5G60450
CaLAV2	AT3G26790
CaARF8	AT1G19850
CaARF15	AT2G46530
CaARF15	AT3G61830
