# Supplementary material for: Genome-wide identification of the B3 transcription factor family in pepper (Capsicum annuum) and expression patterns during fruit ripening
Source: Sci Rep. 2024 Jan 26;14:2226. doi: 10.1038/s41598-023-51080-6 (PMC10817905; doi:10.1038/s41598-023-51080-6)
Supplement: Supplementary file 6 — Supplementary Table S5. [file 41598_2023_51080_MOESM6_ESM.xlsx]

## Sheet: Sheet1
Table S5. Classification and statistics of promoter cis-element
Gene name	Promoter cis-element
CaARF1	H(ABRE（2）TATC-box（1）)
CaARF2	L(G-Box（3） G-box（4）)
CaARF3	H(P-box（1）)L(MRE（1）)S(LTR（1）)G(O2-site（4）)
CaARF4	L(Box 4（8）)
CaARF5	H(CGTCA-motif（8）)L(G-Box（1）G-box（2）)
CaARF6	L(G-Box（2）G-box（2）GT1-motif（1）)S(LTR（3）)G(GCN4_motif（2）)
CaARF7	H(ABRE（11）)L(ACE（3）)
CaARF8	H(TGACG-motif（3）)
CaARF9	H(TGA-element（8）)
CaARF10	L(Box 4（12）)
CaARF11	H(ERE（10）)
CaARF12	H(TGA-element（2）)
CaARF13	H(TGACG-motif（4）TGA-element（2）)
CaARF14	H(TCA-element（2）)S(TC-rich repeats(3))
CaARF15	H(ERE(5)GARE-motif(2))
CaARF16	L(Box 4(5))
CaARF17	H(P-box(6)TCA-element(6）)
CaARF18	L(Box 4(6))
CaARF19	L(Box 4(8))
CaARF20	L(Box 4(4))
CaARF21	H(CGTCA-motif（1）)L(Box 4(3))G(CAT-box(4)CCAAT-box（2）)
CaARF22	H(CGTCA-motif（4）)G(Circadian(2))
CaARF23	S(TC-rich repeats(4))
CaLAV1	H(CGTCA-motif(1)TGACG-motif(1))L(G-Box(1))
CaLAV2	H(CGTCA-motif(1)TGACG-motif(1))L(G-box(1)ACE（1）)G(CCGTCC-box（1）AC-I（1）)
CaLAV3	H(ERE（1）TCA-element（2）TGACG-motif（1）TGA-element（1）)
CaLAV4	H(ERE（1）TCA-element（2）TGACG-motif（2）CGTCA-motif（2）)L(Box 4（2）)S(LTR（1）TC-rich repeats（1）)G(O2-site（1）)
CaLAV5	H(ABRE（1）ERE（2）TGACG-motif（1）ACE（1）)L(Box 4（6）G-box（1）)S(LTR（1）)
CaLAV6	H(ERE（1）TCA-element（2）CGTCA-motif（1）TGA-element（2）)L(Box 4（5))S(TC-rich repeats(1))
CaLAV7	H(ERE(1)TCA-element(1)TATC-box(1)CGTCA-motif(1))L(Box 4(3)G-box(1))S(LTR(1))
CaLAV8	H(ABRE(3)ERE(2)CGTCA-motif(2)TCA-element(1)TGACG-motif(3))L(Box 4(1)G-box(2)MRE(1))S(LTR(1))G(O2-site(2))
CaRAV1	H(ABRE(1)ERE(1))L(Box 4(5))G(O2-site(1))
CaRAV2	H(TGA-element(1)TATC-box(1))L(Box 4(5))S(LTR(1))G(CAT-box(1)CCAAT-box(1))
CaRAV3	H(ERE(1)P-box(1)CGTCA-motif(2)TATC-box(1)ACE(1))L(Box 4(1)G-Box(1)G-box(1))S(TC-rich repeats(1）)G(CAT-box（1）)
CaRAV4	H(P-box（1）TCA-element（1)CGTCA-motif(1)GARE-motif(1)TGACG-motif(2))G(O2-site(1))
CaRAV5	H(ABRE(1）ERE（4）CGTCA-motif（1）)L(G-box（1）)S(LTR（1）TC-rich repeats（1）)
CaREM1	H(ABRE(2)P-box(1)GARE-motif(1)CGTCA-motif(2))L(G-box（1）)S(LTR(1))G(CAT-box(1)CCAAT-box(1))
CaREM2	H(ABRE(1)ERE(1)TATC-box(1))L(Box 4(2)G-Box(1))S(TC-rich repeats(2))
CaREM3	H(ABRE(3)ERE(1)P-box(1))L(G-box(1))
CaREM4	H(ERE（1）TATC-box（2）)L(Box 4（3）)G(Circadian（1）)
CaREM5	H(ERE(1)P-box(1)TCA-element(1)GARE-motif(1))L(Box 4(2)G-box(1))G(CAT-box(1))
CaREM6	H(ERE(2)TGACG-motif(2))L(Box 4(2))G(GCN4_motif(2))
CaREM7	L(G-box(1)Box 4(1))
CaREM8	H(ERE(1)TGA-element(1)CGTCA-motif(1))L(Box 4(3))G(CCAAT-box(1)MSA-like(1）)
CaREM9	H(ABRE（1)TCA-element(2)TGACG-motif(1))S(LTR(1))G(O2-site(1))
CaREM10	L(G-box(1))
CaREM11	H(ABRE(2))L(G-Box(1)G-box(3))
CaREM12	H(CGTCA-motif(1)TGACG-motif(1))L(ACE(1))S(TC-rich repeats(1))G(AACA_motif(1))
CaREM13	H(TCA-element(1)TATC-box(1)CGTCA-motif(2))L(G-box(2))
CaREM14	H(ABRE(2)ERE(2))L(Box 4(1)G-box(1))
CaREM15	H(ABRE(1)ERE(1)TGACG-motif(1))L(Box 4(2)G-Box(1))
CaREM16	H(ABRE(3)CGTCA-motif(1)GARE-motif(1)TATC-box(1)TGACG-motif(2)TGA-element(3))L(Box 4(1)G-box(1)G-Box(1)MRE(2))
CaREM17	H(ERE(2)CGTCA-motif(1)TGACG-motif(3))L(Box 4(3）G-Box（1）)S(LTR（1）)G(CAT-box（1）CCAAT-box（2）MSA-like（1）)
CaREM18	H(ERE（1）CGTCA-motif（2）TCA-element（2）TGA-element（3）)L(Box 4（2）MRE（1）)
CaREM19	H(ABRE（1）ERE（1）TGACG-motif（2）)L(Box 4（2）G-box（1）MRE（1）)G(GCN4-motif（1）)
CaREM20	H(ABRE（1)ERE(1))L(Box 4(2)G-box(2)G-Box(2)MRE(1))S(TC-rich repeats(1))G(O2-site(1))
CaREM21	H(ABRE(2)ERE(1)TGACG-motif(1))L(Box 4(4)G-box(2)G-Box(1))
CaREM22	H(ABRE(1))L(Box 4(5)G-Box(1))G(GCN4_motif(1))
CaREM23	H(ERE(1)GARE-motif(1)TCA-element(1)TGACG-motif(1))L(G-box(1))G(O2-site(1))
CaREM24	H(CGTCA-motif(2)TGA-element(1）)S(LTR（1）)
CaREM25	H(ABRE（1）ERE（1）TGA-element（1）)
CaREM26	H(ABRE（1）ERE（1）CGTCA-motif（1）P-box（1）TGACG-motif（2）)L(Box 4（2）LTR（1）)S(TC-rich repeats（1）)G(DOCT（1）)
CaREM27	H(ERE(2)CGTCA-motif(2)TGACG-motif(1))L(G-Box(1))
CaREM28	H(ERE(1))L(Box 4(1)G-Box(1))G(CAT-box(2))
CaREM29	H(ABRE(1)CGTCA-motif(2)P-box(1))L(Box 4(2))S(TC-rich repeats(1))G(HD-Zip 1(1))
CaREM30	H(ABRE(1)CGTCA-motif(1)TCA-element(2)TGACG-motif(1))L(Box 4(1)G-box(3))G(CAT-box(2))
CaREM31	H(P-box(1))L(MRE(4))G(CAT-box(1)O2-site(2))
CaREM32	H(P-box(1)TCA-element(1)TGACG-motif(2))L(G-box(1))S(TC-rich repeats(1))G(CAT-box(1))
CaREM33	H(ABRE(3)ERE(1)CGTCA-motif(2)TCA-element(2)GARE-motif(1)TGACG-motif(1))L(Box 4(1)G-box(2))S(TC-rich repeats(2))G(O2-site(2))
CaREM34	H(TGACG-motif(1))L(Box 4(1)G-Box(1)GT1-motif(1))S(TC-rich repeats(1))G(CAT-box(1))
CaREM35	H(CGTCA-motif(2)GARE-motif(1)TCA-element(1))L(G-box(2))S(TC-rich repeats(1))G(CCAAT-box(1))
CaREM36	H(ABRE(2)TGACG-motif(2))L(G-Box(1))S(TC-rich repeats(1))G(O2-site(1))
CaREM37	H(TGACG-motif(2))G(GCN4-motif(1))
CaREM38	H(ABRE（3）)S(LTR（1）)
CaREM39	H(TGA-element（1）)
CaREM40	H(ABRE（1）CGTCA-motif（1）TATC-box（1）TGACG-motif（1）)L(Box 4（2）)G(MSA-like（1）O2-site（1）RY-element（1）GCN4-motif（1）)
CaREM41	H(TCA-element（1）TGACG-motif（1）)L(Box 4（2）)G(CAT-box（1）Circadian（1）)
CaREM42	H(ABRE（1）CGTCA-motif（2）TATC-box（1）TGA-element(1))L(G-Box(1)S(LTR(1）)G(DOCT（1）AC-II（1）)
CaREM43	H(ABRE（2）ERE（2）GARE-motif（1）TATC-box（3）TGACG-motif（1）)L(Box 4（2）G-Box（1）)
CaREM44	H(ABRE（2）ERE（1）)L(G-Box（1）)
CaREM45	H(TCA-element（2）)L(Box 4（1）)S(TC-rich repeats（1）)G(CAT-box（1）GCN4-motif（3）)
CaREM46	H(ABRE（5）ERE（2）TGACG-motif（1）)L(G-box（4）G-Box（2）)S(TC-rich repeats（1）)G(O2-site（1）)
CaREM47	H(ABRE（1）GARE-motif（1）P-box（1）TCA-element（1）)L(Box 4（1）G-Box（1）MRE（1）)S(TC-rich repeats（1）)
CaREM48	H(ERE（1）TGACG-motif（2）)L(G-box（1）)G(O2-site（1）)
CaREM49	L(Box 4（3）)
CaREM50	H(ABRE（2）GARE-motif（1）)L(Box 4（1）G-box（2）)G(O2-site（1）)
CaREM51	H(ABRE（4）ERE（1）TGACG-motif（1）ACE（2）)L(Box 4（3）MRE（1）)
CaREM52	H(ABRE（1）TGA-element（1）)L(Box 4(1)G-Box(1)G-box(1))G(O2-site(1))
CaREM53	H(ERE(1)TCA-element(1)TGACG-motif(1))L(Box 4(1）G-box（1）)S(LTR(1)TC-rich repeats(1))
CaREM54	H(ABRE(3)CGTCA-motif(2)TGACG-motif(2))L(G-box(1)G-Box(1))G(O2-site(1))
CaREM55	H(ABRE(3)TATC-box(2))L(G-box(1)G-Box(1))
CaREM56	H(ABRE(1)CGTCA-motif(1))L(Box 4(2)G-box(1))G(CAT-box(1)RY-element(1)GCN4_motif(1))
CaREM57	L(MRE(2)Box 4(2))G(CCAAT-box(1))
CaREM58	H(ABRE(1)GARE-motif(4))L(Box 4(2))S(TC-rich repeats(1))
CaREM59	L(G-box(1)Box 4(1))
CaREM60	H(ABRE(2)ERE(2)CGTCA-motif(1))G(CCGTCC-box(1))
CaREM61	L(G-box(2)Box 4(1)G-Box(1))G(GCN4-motif(1))
CaREM62	H(CGTCA-motif(1)TCA-element(1)TGACG-motif(2))L(G-box(1)Box 4(1))S(LTR(1))G(CCAAT-box(3)GCN4-motif(1))
CaREM63	H(ABRE(2)G(MSA-like(1)O2-site（1）)
CaREM64	H(ABRE(2))
CaREM65	H(ABRE(1)CGTCA-motif(2))
CaREM66	ABRE(1)CGTCA-motif(3)ERE(2)TGACG-motif(2)ACE(1)G-box(1)
CaREM67	H(ABRE(1）ERE（1）TGACG-motif(2)CGTCA-motif（1）)L(Box 4(1)MRE（2）)S(TC-rich repeats（1）)
CaREM68	H(ABRE（2）)L(Box 4(2)G-Box(1)G-box(3))S(TC-rich repeats（1）)G(CAT-box（1）)
CaREM69	H(ABRE（2）CGTCA-motif（1）GARE-motif（1）P-box（1）TCA-element（2)TGACG-motif(1))L(Box 4(1)G-box(1))G(GCN4-motif(1))
CaREM70	H(ABRE(1)ERE(1)TCA-element(1)TGACG-motif(1))L(Box 4(1))
	The four types of cis-acting elements in the table are represented in H for hormone responses, L for light responses, S for stress responses, and G for growth and developmental regulation.
