# Supplementary material for: Genome-wide identification of the B3 transcription factor family in pepper (Capsicum annuum) and expression patterns during fruit ripening
Source: Sci Rep. 2024 Jan 26;14:2226. doi: 10.1038/s41598-023-51080-6 (PMC10817905; doi:10.1038/s41598-023-51080-6)
Supplement: Supplementary file 7 — Supplementary Table S6. [file 41598_2023_51080_MOESM7_ESM.xlsx]

## Sheet: Sheet1
Table S6. Expression of CaB3 genes in different stages
Gene ID	Protein ID	MG	BR	RR
T459_00100	CaARF1	3.6524	0.162543	0.0227282
T459_18186	CaARF10	0.308941	0.19472	0.781027
T459_18932	CaARF11	22.3716	26.0288	25.5217
T459_19483	CaARF12	21.8712	30.4766	18.7905
T459_19638	CaARF13	10.7133	11.4575	6.39002
T459_19723	CaARF14	79.0103	70.9393	68.8345
T459_22017	CaARF15	4.83138	0.958599	0.342442
T459_22620	CaARF16	8.0332	3.2401	3.90815
T459_24047	CaARF17	19.9059	21.1143	11.203
T459_25749	CaARF18	0.154774	0.0603413	0
T459_28768	CaARF19	7.51118	4.74061	2.3281
T459_03942	CaARF2	0.278146	0.579908	0.746911
T459_28795	CaARF20	8.71317	3.44423	1.198
T459_30408	CaARF21	40.7091	61.68	28.937
T459_32502	CaARF22	34.8819	14.5049	13.2345
T459_35349	CaARF23	28.8041	28.0698	22.0769
T459_04326	CaARF3	17.9535	18.5945	9.81623
T459_05103	CaARF4	26.1432	20.4338	8.01862
T459_10680	CaARF5	85.4778	158.12	261.769
T459_11401	CaARF6	96.5836	51.6807	30.4107
T459_12007	CaARF7	3.11167	2.62537	3.73305
T459_13352	CaARF8	11.3796	20.1217	74.4751
T459_14878	CaARF9	8.48084	5.03108	1.34637
T459_05708	CaLAV1	10.6698	8.92466	9.19999
T459_07212	CaLAV2	0.206687	0.0200626	0.0234976
T459_11053	CaLAV3	0	0	0
T459_18417	CaLAV4	13.7605	15.3519	18.841
T459_18448	CaLAV5	0	0.0286768	0
T459_18449	CaLAV6	0.10481	0.020092	0
T459_25592	CaLAV7	62.3101	58.4245	34.1374
T459_33280	CaLAV8	12.742	12.6347	11.4395
T459_00010	CaRAV1	0.244358	0.781091	14.4173
T459_03962	CaRAV2	0.022767	0	0.14723
T459_26231	CaRAV3	0.556146	0.680753	1.2292
T459_26901	CaRAV4	7.79568	6.20597	0.826715
T459_31283	CaRAV5	2.47444	1.31483	2.23628
T459_02758	CaREM1	0	0	0
T459_03071	CaREM2	14.0779	16.0354	16.9106
T459_03549	CaREM3	0	0	0
T459_03666	CaREM4	0.118124	0.138694	0
T459_03667	CaREM5	0.0597112	0.0922439	0
T459_03668	CaREM6	0	0	0
T459_03669	CaREM7	0	0	0
T459_03693	CaREM8	5.9436	6.41585	4.01568
T459_03694	CaREM9	0.0813745	0.115981	0.0610747
T459_03695	CaREM10	5.0624	11.136	14.4844
T459_03707	CaREM11	0.51857	0.358394	0.441765
T459_03760	CaREM12	0.0473359	0.0829052	0.0282891
T459_04365	CaREM13	7.19504	4.50712	1.83654
T459_04615	CaREM14	0	1.3426	0.035815
T459_04618	CaREM15	16.8359	19.693	25.4631
T459_04619	CaREM16	0.654276	2.11972	0.188595
T459_04633	CaREM17	8.04585	1.69179	0.0924392
T459_04635	CaREM18	0.30031	0.0268741	0
T459_06100	CaREM19	0	0	0
T459_06103	CaREM20	12.9358	17.3522	16.3735
T459_06661	CaREM21	50.627	58.8756	15.8697
T459_06709	CaREM22	29.1431	27.3949	26.7749
T459_07713	CaREM23	0.578442	0.314343	0.691136
T459_07714	CaREM24	0.655287	0.945362	2.30607
T459_08243	CaREM25	0	0	0
T459_08244	CaREM26	3.72739	2.26364	3.04639
T459_09230	CaREM27	14.5446	12.2911	16.1182
T459_09232	CaREM28	3.66917	2.1799	2.89234
T459_09288	CaREM29	3.82567	2.31038	1.08911
T459_10082	CaREM30	8.15313	9.29206	16.6825
T459_10083	CaREM31	0.163913	0	0.020923
T459_11642	CaREM32	0	0	0
T459_13088	CaREM33	0.105807	0	0.127187
T459_13140	CaREM34	11.7034	11.7223	10.9881
T459_13142	CaREM35	0.265685	0.487031	0.64895
T459_13144	CaREM36	0	0	0
T459_15968	CaREM37	1.15436	0.805885	0.0792697
T459_16024	CaREM38	0.288516	0.5411	0.508538
T459_16051	CaREM39	0.0972207	0.121565	0.0862018
T459_16059	CaREM40	0	0	0
T459_16060	CaREM41	0.0243508	0	0
T459_16442	CaREM42	0.0363055	0.14059	0.100393
T459_16750	CaREM43	4.33867	14.4147	19.8715
T459_19247	CaREM44	0	0	0
T459_19343	CaREM45	20.0318	18.4125	28.5712
T459_19550	CaREM46	0	0	0
T459_22125	CaREM47	0	0.139658	8.65975
T459_24195	CaREM48	0.837764	0.207083	0.0352953
T459_28698	CaREM49	26.7458	33.0969	29.4346
T459_31745	CaREM50	24.4722	19.4378	18.3484
T459_31766	CaREM51	7.88562	7.09829	1.49623
T459_31767	CaREM52	6.2551	1.18215	0.496414
T459_31769	CaREM53	38.9025	107.398	10.434
T459_31906	CaREM54	0.199216	4.14647	2.3058
T459_32066	CaREM55	0	0.0518692	0.244282
T459_32378	CaREM56	0.020506	0	0
T459_32379	CaREM57	0	0	0
T459_32381	CaREM58	0	0.0159822	0
T459_32383	CaREM59	5.59976	4.88273	4.59717
T459_32384	CaREM60	3.59941	4.68433	6.8237
T459_32386	CaREM61	2.86973	14.1624	35.577
T459_32385	CaREM62	9.05448	26.3914	57.0346
T459_33033	CaREM63	3.51599	2.84439	0.953482
T459_33034	CaREM64	12.0372	15.4508	17.0009
T459_33035	CaREM65	0.937868	0.0614877	0.090903
T459_33037	CaREM66	0.115528	0.229405	0.108586
T459_33846	CaREM67	18.1513	12.1492	13.5579
T459_33847	CaREM68	6.28838	10.354	12.4137
T459_34130	CaREM69	6.88678	5.07516	4.07884
T459_34399	CaREM70	6.7719	6.59587	1.80414
