# Supplementary material for: Genome-wide identification of the B3 transcription factor family in pepper (Capsicum annuum) and expression patterns during fruit ripening
Source: Sci Rep. 2024 Jan 26;14:2226. doi: 10.1038/s41598-023-51080-6 (PMC10817905; doi:10.1038/s41598-023-51080-6)
Supplement: Supplementary file 8 — Supplementary Table S7. [file 41598_2023_51080_MOESM8_ESM.xlsx]

## Sheet: Sheet1
Table S7. Primers used in this study
ID	Forward primer (5'-3')	Reverse primer (5'-3')
CaARF1	AGGTTCAAAGCAAGCCGAGTTG	AAATCCACTGCACGACCAACAG
CaARF8	AAACCTGTGGTCAGAACAGCTG	ACATTCCGTTGCGCTTCTTGAG
CaARF10	AATGGAGGAGGTGGCAGAGAAG	GCACTGAAATCAACATCCGTACATG
CaRAV1	ATGCAATGGCGCTGATTGAGAG	TTCAGCGTGCTGTTTGGGAATG
CaRAV4	CGGTCGTTACTAATCAAGTTCAAGC	GTCAACAATTCCATCTCCATCATCC
CaREM17	TGCTTGACGTGGAGAAGAAAGC	TTGGCGTTGGATTTACCTCCTG
CaREM48	CGTGTTTCGCCTTTGAATTCGC	TGAATGGCTTGCTGCATTCTCC
CaREM61	TTGAAGGTGAACTGCTGGAGATTAG	TCTTCTTCTTCCCGCAAATACTCTG
CaREM62	ACAGTGTGGCTAGGGAAAATGG	TGTGCCATTGTCGGTGAGTTC
CaUBI3	TGTCCATCTGCTCTCTGTTG	CACCCCAAGCACAATAAGAC
